# Supplementary material for: Short Insertion and Deletion Discoveries via Whole-Genome Sequencing of 101 Thoroughbred Racehorses
Source: Genes (Basel). 2023 Mar 3;14(3):638. doi: 10.3390/genes14030638 (PMC10048024; doi:10.3390/genes14030638)
Supplement: Supplementary file 1 [file genes-14-00638-s001.zip]

Archive with 1 entries (1 files):
- genes-2227022-supplementary.xlsx
