# Supplementary material for: Short Insertion and Deletion Discoveries via Whole-Genome Sequencing of 101 Thoroughbred Racehorses
Source: Genes (Basel). 2023 Mar 3;14(3):638. doi: 10.3390/genes14030638 (PMC10048024; doi:10.3390/genes14030638)
Supplement: Supplementary file 1 [file genes-14-00638-s001.zip › genes-2227022-supplementary.xlsx]

## Sheet: Table S1
	Table S1. Summary of mapping and INDEL calling.
	Sample ID	BioProject	BioSample	DRA	DRX	DRR	Gender	Sample	Reads mapped after quality control	Reads after removing duplicate	Mapped region (x1)	Mapped region (x10)	Mapped region (x30)	Coverage	Detected INDEL	Filtered INDEL
	LRC_0001	PRJDB15140	SAMD00573909	DRA015615	DRX424568	DRR439394	male	Blood	0.9994	524029519	2486746676	2423504796	1175475358	31.5	634544	588220
	LRC_0002	PRJDB15140	SAMD00573910	DRA015615	DRX424569	DRR439395	female	Blood	0.999	490269960	2489045442	2426968398	896891559	29.5	604560	555387
	LRC_0003	PRJDB15140	SAMD00573911	DRA015615	DRX424570	DRR439396	male	Blood	0.9985	743921012	2487135814	2430178188	1884777572	44.1	569011	513681
	LRC_0004	PRJDB15140	SAMD00573912	DRA015615	DRX424571	DRR439397	female	Blood	0.9991	756556094	2488194514	2445726418	2039455063	45	562795	511196
	LRC_0005	PRJDB15140	SAMD00573913	DRA015615	DRX424572	DRR439398	male	Blood	0.9986	730463102	2490187301	2464955161	2140028088	43.8	666329	632635
	LRC_0006	PRJDB15140	SAMD00573914	DRA015615	DRX424573	DRR439399	male	Blood	0.9986	724546781	2487914684	2462082778	2133815803	43.5	658548	623981
	LRC_0007	PRJDB15140	SAMD00573915	DRA015615	DRX424574	DRR439400	male	Blood	0.9985	761894861	2489861521	2466636099	2184951306	45.8	673567	644315
	LRC_0008	PRJDB15140	SAMD00573916	DRA015615	DRX424575	DRR439401	female	Blood	0.9991	693782230	2489814911	2461463496	2088644058	41.6	653155	617044
	LRC_0009	PRJDB15140	SAMD00573917	DRA015615	DRX424576	DRR439402	female	Blood	0.9991	632471328	2489148198	2452602641	1837158486	37.9	631160	593839
	LRC_0010	PRJDB15140	SAMD00573918	DRA015615	DRX424577	DRR439403	female	Blood	0.9992	542174401	2489763061	2438427786	1168943947	32.5	626516	585245
	LRC_0011	PRJDB15140	SAMD00573919	DRA015615	DRX424578	DRR439404	male	Blood	0.9987	617500923	2489815086	2445612505	1743373313	37	645331	604503
	LRC_0012	PRJDB15140	SAMD00573920	DRA015615	DRX424579	DRR439405	male	Blood	0.9986	565792021	2488794648	2431817804	1381435338	33.9	657396	612183
	LRC_0013	PRJDB15140	SAMD00573921	DRA015615	DRX424580	DRR439406	male	Blood	0.9986	846713713	2487202740	2439669763	2012480992	50.4	587675	538669
	LRC_0014	PRJDB15140	SAMD00573922	DRA015615	DRX424581	DRR439407	female	Blood	0.9991	827429024	2487720201	2442322313	2016600447	49.3	575801	527085
	LRC_0015	PRJDB15140	SAMD00573923	DRA015615	DRX424582	DRR439408	male	Blood	0.9985	761349344	2487843537	2434614242	1936611095	45.3	588940	534404
	LRC_0016	PRJDB15140	SAMD00573924	DRA015615	DRX424583	DRR439409	male	Blood	0.9986	731038761	2487418731	2434217733	1930959153	43.5	582966	528896
	LRC_0017	PRJDB15140	SAMD00573925	DRA015615	DRX424584	DRR439410	male	Blood	0.9985	861274692	2487842157	2451788930	2116440077	51.4	603236	557927
	LRC_0018	PRJDB15140	SAMD00573926	DRA015615	DRX424585	DRR439411	male	Blood	0.9985	610152964	2485584944	2384904267	1502202577	36.3	532978	467271
	LRC_0019	PRJDB15140	SAMD00573927	DRA015615	DRX424586	DRR439412	male	Blood	0.9986	774829221	2487430963	2439093940	1998157373	46.1	582265	531963
	LRC_0020	PRJDB15140	SAMD00573928	DRA015615	DRX424587	DRR439413	male	Blood	0.9986	740671141	2487625906	2430445572	1909696148	44	566351	513136
	LRC_0021	PRJDB15140	SAMD00573929	DRA015615	DRX424588	DRR439414	male	Blood	0.9985	794491620	2486878296	2446919017	2087425178	47.4	594521	547196
	LRC_0022	PRJDB15140	SAMD00573930	DRA015615	DRX424589	DRR439415	female	Blood	0.9991	776866984	2486607228	2447674220	2098396301	46.4	551332	505597
	LRC_0023	PRJDB15140	SAMD00573931	DRA015615	DRX424590	DRR439416	female	Blood	0.9991	871332237	2487462279	2456586135	2178733673	52.1	580355	538003
	LRC_0024	PRJDB15140	SAMD00573932	DRA015615	DRX424591	DRR439417	female	Blood	0.9991	802460525	2487154522	2455865808	2180652341	48.1	587210	545927
	LRC_0025	PRJDB15140	SAMD00573933	DRA015615	DRX424592	DRR439418	female	Blood	0.9992	710777400	2487925001	2441412768	2009782546	42.4	562277	513004
	LRC_0026	PRJDB15140	SAMD00573934	DRA015615	DRX424593	DRR439419	male	Blood	0.9969	679515983	2489380180	2458166747	2029457393	40.8	671380	633855
	LRC_0027	PRJDB15140	SAMD00573935	DRA015615	DRX424594	DRR439420	male	Blood	0.9984	513001915	2489408476	2422370661	1079900245	30.8	661148	611788
	LRC_0028	PRJDB15140	SAMD00573936	DRA015615	DRX424595	DRR439421	male	Blood	0.9984	591457184	2489814358	2442548173	1624357392	35.5	659309	614025
	LRC_0029	PRJDB15140	SAMD00573937	DRA015615	DRX424596	DRR439422	male	Blood	0.9986	900470851	2488365220	2463741470	2214548786	54	630679	587391
	LRC_0030	PRJDB15140	SAMD00573938	DRA015615	DRX424597	DRR439423	male	Blood	0.9985	901419394	2486842651	2459980669	2198809594	54.2	618625	574857
	LRC_0031	PRJDB15140	SAMD00573939	DRA015615	DRX424598	DRR439424	male	Blood	0.9986	743432263	2487329696	2453020628	2090495494	44.7	622359	576599
	LRC_0032	PRJDB15140	SAMD00573940	DRA015615	DRX424599	DRR439425	male	Blood	0.9985	866752352	2485336485	2454936497	2147755148	52.1	617943	572056
	LRC_0033	PRJDB15140	SAMD00573941	DRA015615	DRX424600	DRR439426	female	Blood	0.9991	552783665	2486658405	2435314210	1259547135	33.3	641978	598905
	LRC_0034	PRJDB15140	SAMD00573942	DRA015615	DRX424601	DRR439427	male	Blood	0.9986	590933907	2489004190	2437677437	1600888551	35.5	655344	613758
	LRC_0035	PRJDB15140	SAMD00573943	DRA015615	DRX424602	DRR439428	female	Blood	0.9992	557666354	2489335727	2436995978	1273306593	33.6	636088	594557
	LRC_0036	PRJDB15140	SAMD00573944	DRA015615	DRX424603	DRR439429	female	Blood	0.9992	538986521	2489191323	2434935911	1143613084	32.4	624485	582462
	LRC_0037	PRJDB15140	SAMD00573945	DRA015615	DRX424604	DRR439430	male	Blood	0.9987	559787585	2489047073	2427471916	1314998607	33.5	651115	605644
	LRC_0038	PRJDB15140	SAMD00573946	DRA015615	DRX424605	DRR439431	male	Blood	0.9986	556797254	2489200271	2427641917	1332590062	33.4	646963	601835
	LRC_0039	PRJDB15140	SAMD00573947	DRA015615	DRX424606	DRR439432	female	Blood	0.9991	522361465	2489872016	2431163800	980472638	31.4	632583	588786
	LRC_0040	PRJDB15140	SAMD00573948	DRA015615	DRX424607	DRR439433	female	Blood	0.9992	558364544	2489038025	2436561222	1268424519	33.6	622631	580917
	LRC_0041	PRJDB15140	SAMD00573949	DRA015615	DRX424608	DRR439434	male	Blood	0.9987	569082189	2486187460	2427319470	1402157174	34.2	639165	594740
	LRC_0042	PRJDB15140	SAMD00573950	DRA015615	DRX424609	DRR439435	male	Blood	0.9987	565063904	2488849023	2429245790	1366343930	33.9	646301	601430
	LRC_0043	PRJDB15140	SAMD00573951	DRA015615	DRX424610	DRR439436	female	Blood	0.9991	537033455	2489418063	2434179673	1082264603	32.3	633218	590549
	LRC_0044	PRJDB15140	SAMD00573952	DRA015615	DRX424611	DRR439437	female	Blood	0.9991	647120704	2488792180	2453480656	1901113372	38.9	633366	596766
	LRC_0045	PRJDB15140	SAMD00573953	DRA015615	DRX424612	DRR439438	male	Blood	0.9987	569932093	2488416058	2429818437	1373613572	34.2	641963	600148
	LRC_0046	PRJDB15140	SAMD00573954	DRA015615	DRX424613	DRR439439	male	Blood	0.9987	557025498	2489218558	2427459675	1313908617	33.4	650723	605132
	LRC_0047	PRJDB15140	SAMD00573955	DRA015615	DRX424614	DRR439440	male	Blood	0.9986	526671623	2488637106	2418279396	1074722567	31.6	637634	591033
	LRC_0048	PRJDB15140	SAMD00573956	DRA015615	DRX424615	DRR439441	female	Blood	0.9992	562042409	2487555696	2437438966	1325304010	33.8	641903	599108
	LRC_0049	PRJDB15140	SAMD00573957	DRA015615	DRX424616	DRR439442	female	Blood	0.9991	531078135	2489337995	2433733355	1056283038	31.9	617653	575774
	LRC_0050	PRJDB15140	SAMD00573958	DRA015615	DRX424617	DRR439443	female	Blood	0.9991	522893495	2488863153	2429906658	964637705	31.4	626329	582865
	LRC_0051	PRJDB15140	SAMD00573959	DRA015615	DRX424618	DRR439444	male	Blood	0.9987	563985418	2489833714	2431141224	1374700430	33.9	635823	593370
	LRC_0052	PRJDB15140	SAMD00573960	DRA015615	DRX424619	DRR439445	male	Blood	0.9987	550449022	2489239449	2425731989	1239262246	33	645977	601261
	LRC_0053	PRJDB15140	SAMD00573961	DRA015615	DRX424620	DRR439446	female	Blood	0.9991	537991285	2488382638	2435058457	1214024277	32.5	628076	586189
	LRC_0054	PRJDB15140	SAMD00573962	DRA015615	DRX424621	DRR439447	male	Blood	0.9987	568440301	2488996889	2431023672	1391123031	34.1	649779	606324
	LRC_0055	PRJDB15140	SAMD00573963	DRA015615	DRX424622	DRR439448	female	Blood	0.9992	550085890	2489160399	2440493768	1361934145	33.1	625513	585269
	LRC_0056	PRJDB15140	SAMD00573964	DRA015615	DRX424623	DRR439449	male	Blood	0.9986	539626944	2488228664	2423964454	1285854040	32.5	650004	604818
	LRC_0057	PRJDB15140	SAMD00573965	DRA015615	DRX424624	DRR439450	male	Blood	0.9987	574981410	2488541374	2433265833	1501530093	34.6	642459	600532
	LRC_0058	PRJDB15140	SAMD00573966	DRA015615	DRX424625	DRR439451	male	Blood	0.9987	550415892	2489593848	2425868676	1240773763	33	647602	603941
	LRC_0059	PRJDB15140	SAMD00573967	DRA015615	DRX424626	DRR439452	female	Blood	0.9991	574567884	2489766370	2443143930	1444075910	34.6	634199	594337
	LRC_0060	PRJDB15140	SAMD00573968	DRA015615	DRX424627	DRR439453	female	Blood	0.9992	538348227	2489386020	2435655701	1120279279	32.3	625427	584575
	LRC_0061	PRJDB15140	SAMD00573969	DRA015615	DRX424628	DRR439454	male	Blood	0.9986	520883564	2488887918	2417499314	1026893167	31.3	633871	587116
	LRC_0062	PRJDB15140	SAMD00573970	DRA015615	DRX424629	DRR439455	female	Blood	0.9991	554916913	2488260090	2438492574	1302540533	33.4	618630	579757
	LRC_0063	PRJDB15140	SAMD00573971	DRA015615	DRX424630	DRR439456	female	Blood	0.9991	527095229	2488734310	2432640547	1050847734	31.7	624789	582916
	LRC_0064	PRJDB15140	SAMD00573972	DRA015615	DRX424631	DRR439457	male	Blood	0.9987	565011793	2489371521	2430005108	1378012166	34	652704	608357
	LRC_0065	PRJDB15140	SAMD00573973	DRA015615	DRX424632	DRR439458	female	Blood	0.9992	559404501	2489134185	2439070892	1351711681	33.6	629674	589394
	LRC_0066	PRJDB15140	SAMD00573974	DRA015615	DRX424633	DRR439459	male	Blood	0.9987	548155140	2489317846	2424560128	1186781366	32.9	653781	609136
	LRC_0067	PRJDB15140	SAMD00573975	DRA015615	DRX424634	DRR439460	female	Blood	0.9991	554163668	2486608697	2435747966	1262492470	33.3	637951	594951
	LRC_0068	PRJDB15140	SAMD00573976	DRA015615	DRX424635	DRR439461	female	Blood	0.9991	568127496	2486712405	2440082457	1388001418	34.2	615909	576078
	LRC_0069	PRJDB15140	SAMD00573977	DRA015615	DRX424636	DRR439462	male	Blood	0.9987	542751174	2488344629	2422693872	1177198560	32.6	642152	597374
	LRC_0070	PRJDB15140	SAMD00573978	DRA015615	DRX424637	DRR439463	male	Blood	0.9987	563237614	2489311543	2430496156	1361507953	33.9	662745	618603
	LRC_0071	PRJDB15140	SAMD00573979	DRA015615	DRX424638	DRR439464	male	Blood	0.9986	542069939	2488766236	2423044649	1222512627	32.6	638156	592943
	LRC_0072	PRJDB15140	SAMD00573980	DRA015615	DRX424639	DRR439465	female	Blood	0.9991	523645907	2488121577	2430024249	1010229524	31.5	616063	572343
	LRC_0073	PRJDB15140	SAMD00573981	DRA015615	DRX424640	DRR439466	male	Blood	0.9986	533945616	2489166257	2427168656	1253430695	32.1	652223	606642
	LRC_0074	PRJDB15140	SAMD00573982	DRA015615	DRX424641	DRR439467	female	Blood	0.9991	520170941	2488921997	2429037745	961528716	31.3	626212	583351
	LRC_0075	PRJDB15140	SAMD00573983	DRA015615	DRX424642	DRR439468	female	Blood	0.9992	511818199	2488567456	2428893673	912812992	30.8	630856	587051
	LRC_0076	PRJDB15140	SAMD00573984	DRA015615	DRX424643	DRR439469	female	Blood	0.9992	517606126	2488630113	2429220075	940054038	31.1	612138	569148
	LRC_0077	PRJDB15140	SAMD00573985	DRA015615	DRX424644	DRR439470	female	Blood	0.9991	579178851	2489198028	2442428724	1443974869	34.8	619941	581011
	LRC_0078	PRJDB15140	SAMD00573986	DRA015615	DRX424645	DRR439471	male	Blood	0.9986	569061456	2486932844	2435105290	1546807479	34.2	650936	608672
	LRC_0079	PRJDB15140	SAMD00573987	DRA015615	DRX424646	DRR439472	male	Blood	0.9987	549126181	2488490380	2423790860	1226402573	33	634112	589901
	LRC_0080	PRJDB15140	SAMD00573988	DRA015615	DRX424647	DRR439473	male	Blood	0.9987	523779116	2489499342	2416789570	1019038222	31.4	646900	599614
	LRC_0081	PRJDB15140	SAMD00573989	DRA015615	DRX424648	DRR439474	female	Blood	0.9992	574992190	2488830188	2442555841	1455795891	34.6	620245	580603
	LRC_0082	PRJDB15140	SAMD00573990	DRA015615	DRX424649	DRR439475	male	Blood	0.9986	517131567	2488777120	2413435704	961109824	31	661789	613638
	LRC_0083	PRJDB15140	SAMD00573991	DRA015615	DRX424650	DRR439476	female	Blood	0.9992	580736726	2488737250	2442203525	1496586593	34.9	634419	594701
	LRC_0084	PRJDB15140	SAMD00573992	DRA015615	DRX424651	DRR439477	female	Blood	0.9992	549485988	2486762356	2435135971	1222997161	33.1	631066	589425
	LRC_0085	PRJDB15140	SAMD00573993	DRA015615	DRX424652	DRR439478	male	Blood	0.9987	572632976	2488301732	2430855396	1416537785	34.5	646565	603743
	LRC_0086	PRJDB15140	SAMD00573994	DRA015615	DRX424653	DRR439479	male	Blood	0.9991	523894748	2489308883	2431832980	987740950	31.5	627376	584451
	LRC_0087	PRJDB15140	SAMD00573995	DRA015615	DRX424654	DRR439480	female	Blood	0.9992	567573466	2489309223	2441863083	1379910702	34.2	632746	593140
	LRC_0088	PRJDB15140	SAMD00573996	DRA015615	DRX424655	DRR439481	female	Blood	0.9991	538812426	2488959449	2434424519	1122965071	32.4	617699	576201
	LRC_0089	PRJDB15140	SAMD00573997	DRA015615	DRX424656	DRR439482	male	Blood	0.9986	527449770	2488679762	2417866373	1091383854	31.7	625594	581643
	LRC_0090	PRJDB15140	SAMD00573998	DRA015615	DRX424657	DRR439483	male	Blood	0.9987	550511862	2489330398	2424079943	1232554655	33	645149	598869
	LRC_0091	PRJDB15140	SAMD00573999	DRA015615	DRX424658	DRR439484	female	Blood	0.9992	586734826	2489178075	2443921546	1556153957	35.3	618456	581057
	LRC_0092	PRJDB15140	SAMD00574000	DRA015615	DRX424659	DRR439485	male	Blood	0.9987	620512107	2489224561	2442918911	1761183266	37.3	639542	600112
	LRC_0093	PRJDB15140	SAMD00574001	DRA015615	DRX424660	DRR439486	female	Blood	0.9992	549137795	2489287235	2436230470	1249461018	33	621015	581454
	LRC_0094	PRJDB15140	SAMD00574002	DRA015615	DRX424661	DRR439487	female	Blood	0.9991	630105695	2488978453	2449449510	1797818810	37.9	623004	587998
	LRC_0095	PRJDB15140	SAMD00574003	DRA015615	DRX424662	DRR439488	male	Blood	0.9987	675173891	2488850096	2450619194	1985160733	40.5	654334	616784
	LRC_0096	PRJDB15140	SAMD00574004	DRA015615	DRX424663	DRR439489	female	Blood	0.999	516273518	2489408950	2429541367	900219466	31	630618	585932
	LRC_0097	PRJDB15140	SAMD00574005	DRA015615	DRX424664	DRR439490	male	Blood	0.9987	758743153	2489909176	2461607813	2162352020	45.5	655191	621436
	LRC_0098	PRJDB15140	SAMD00574006	DRA015615	DRX424665	DRR439491	male	Blood	0.9986	567095269	2489675618	2432639336	1371602627	33.9	651711	606822
	LRC_0099	PRJDB15140	SAMD00574007	DRA015615	DRX424666	DRR439492	male	Blood	0.9978	578571436	2489635844	2440389846	1450680581	34.7	647940	603635
	LRC_0100	PRJDB15140	SAMD00574008	DRA015615	DRX424667	DRR439493	male	Blood	0.9978	675401725	2489447010	2557836663	1976847597	40.5	663186	624588
	LRC_0101	PRJDB15140	SAMD00574009	DRA015615	DRX424668	DRR439494	male	Blood	0.9978	755311468	2489590581	2466197415	2164888797	45.3	659873	626178
	Maximum									901419394	2490187301	2557836663	2214548786	54.2	673567	644315
	Minimum									490269960	2485336485	2384904267	896891559	29.5	532978	467271
	Mean									6.13404e+08	2.48858e+09	2.43809e+09	1.49518e+09	36.795	629028	585680

## Sheet: Table S2
	Table S2. Number of INDELs detected at individual chromosomes in 101 Thoroughbred racehorses.
	Chromosome	(A) INDEL loci detected	Frequency (A) in 1000 bp	(B) Diallelic INDEL loci	Frequency (B) in 1000 bp	(C) Multiallelic INDEL loci	Frequency (C) in 1000 bp
	1	106362	0.564972	93144	0.494761	13218	0.0702112
	2	73396	0.604829	64196	0.529015	9200	0.0758137
	3	71472	0.588966	62509	0.515106	8963	0.0738597
	4	61195	0.55905	53982	0.493155	7213	0.0658947
	5	58361	0.603156	50868	0.525716	7493	0.0774395
	6	55379	0.634856	48558	0.556661	6821	0.0781949
	7	61989	0.615045	54523	0.540969	7466	0.0740765
	8	64120	0.657216	56411	0.578201	7709	0.0790156
	9	48779	0.568563	42668	0.497333	6111	0.0712291
	10	56208	0.660062	48767	0.572681	7441	0.0873811
	11	39383	0.638537	34103	0.55293	5280	0.0856074
	12	46724	1.26306	42508	1.14909	4216	0.113968
	13	32352	0.738892	28052	0.640684	4300	0.0982083
	14	51530	0.544713	45122	0.476976	6408	0.0677377
	15	56193	0.605193	49048	0.528242	7145	0.0769509
	16	52146	0.586158	45204	0.508125	6942	0.078033
	17	50572	0.626493	44485	0.551086	6087	0.0754066
	18	50456	0.610542	44140	0.534115	6316	0.0764266
	19	40085	0.6395	35187	0.56136	4898	0.0781408
	20	71864	1.09979	64742	0.990797	7122	0.108994
	21	36653	0.621401	32163	0.545279	4490	0.0761217
	22	29850	0.586119	26044	0.511387	3806	0.0747327
	23	34011	0.612191	29628	0.533298	4383	0.0788931
	24	31243	0.647005	27160	0.562451	4083	0.084554
	25	21782	0.540725	19011	0.471936	2771	0.0687884
	26	28807	0.667638	25316	0.58673	3491	0.0809082
	27	28105	0.69818	24660	0.612599	3445	0.0855801
	28	29760	0.628531	25979	0.548676	3781	0.0798547
	29	26451	0.760608	23179	0.666521	3272	0.0940876
	30	20790	0.662187	18280	0.582241	2510	0.0799466
	31	17331	0.66655	15071	0.579631	2260	0.0869196
	X	113047	0.881755	101966	0.795325	11081	0.0864307
	Mitochondria	18		16		2

## Sheet: Table S3
	Table S3. The number of INDELs identified in this study.
	Chromosome	INDELs registered in Ensembl	Total INDELs identified in this study	Novel identified INDELs	Novel rate	Identified INDELs in Ensembl	Known rate		Diallelic INDELs in this study (excluding MAF of 0.5 and heterozygous genotype in all horses)				Diallelic INDELs having MAF of 0.5 and heterozygous genotype in all horses				Multiallelic INDELs in this study (excluding diallelic INDELs)
		A	B = C + D	C	C / B	D	D / A		Total INDELs identified (E = F + G)	Novel INDELs (F)	INDELs in Ensembl (G)		Total INDELs identified (H = I + J)	Novel INDELs (I)	INDELs in Ensembl (J)		Total INDELs identified (K = L + M)	Novel INDELs (L)	INDELs in Ensembl (M)
	1	255844	106362	51992	0.489	54370	0.213		93002	48833	44169		142	81	61		13218	3078	10140
	2	168153	73396	36091	0.492	37305	0.222		64028	33754	30274		168	104	64		9200	2233	6967
	3	160829	71472	35511	0.497	35961	0.224		62409	33331	29078		100	49	51		8963	2131	6832
	4	154222	61195	29856	0.488	31339	0.203		53831	28080	25751		151	73	78		7213	1703	5510
	5	132098	58361	28875	0.495	29486	0.223		50402	26913	23489		466	248	218		7493	1714	5779
	6	124122	55379	27421	0.495	27958	0.225		48466	25767	22699		92	45	47		6821	1609	5212
	7	138229	61989	30821	0.497	31168	0.225		54469	28974	25495		54	10	44		7466	1837	5629
	8	137529	64120	32202	0.502	31918	0.232		56087	30207	25880		324	181	143		7709	1814	5895
	9	111402	48779	24382	0.5	24397	0.219		42627	22984	19643		41	18	23		6111	1380	4731
	10	124482	56208	27756	0.494	28452	0.229		48649	25901	22748		118	63	55		7441	1792	5649
	11	84264	39383	19660	0.499	19723	0.234		34039	18277	15762		64	31	33		5280	1352	3928
	12	82646	46724	24369	0.522	22355	0.27		42042	23177	18865		466	219	247		4216	973	3243
	13	68557	32352	16084	0.497	16268	0.237		27618	14834	12784		434	238	196		4300	1012	3288
	14	126237	51530	25234	0.49	26296	0.208		45037	23704	21333		85	44	41		6408	1486	4922
	15	126164	56193	27871	0.496	28322	0.224		49018	26206	22812		30	15	15		7145	1650	5495
	16	119007	52146	25480	0.486	26666	0.224		45184	23884	21300		20	9	11		6942	1587	5355
	17	115319	50572	24910	0.493	25662	0.223		44442	23522	20920		43	16	27		6087	1372	4715
	18	119513	50456	24524	0.486	25932	0.217		44085	23083	21002		55	33	22		6316	1408	4908
	19	91771	40085	19833	0.495	20252	0.221		34813	18548	16265		374	204	170		4898	1081	3817
	20	139491	71864	37329	0.519	34535	0.248		64725	35705	29020		17	11	6		7122	1613	5509
	21	84392	36653	18103	0.494	18550	0.22		31681	16829	14852		482	268	214		4490	1006	3484
	22	67429	29850	14783	0.495	15067	0.223		26012	13859	12153		32	17	15		3806	907	2899
	23	77396	34011	16750	0.492	17261	0.223		29306	15599	13707		322	146	176		4383	1005	3378
	24	67952	31243	15571	0.498	15672	0.231		26837	14363	12474		323	200	123		4083	1008	3075
	25	53242	21782	10673	0.49	11109	0.209		18993	9979	9014		18	11	7		2771	683	2088
	26	64186	28807	14385	0.499	14422	0.225		25109	13463	11646		207	129	78		3491	793	2698
	27	63466	28105	13920	0.495	14185	0.224		24519	13062	11457		141	77	64		3445	781	2664
	28	64793	29760	14931	0.502	14829	0.229		25950	14045	11905		29	13	16		3781	873	2908
	29	54766	26451	13423	0.507	13028	0.238		22037	12049	9988		1142	635	507		3272	739	2533
	30	48011	20790	9973	0.48	10817	0.225		18278	9461	8817		2	1	1		2510	511	1999
	31	39438	17331	8382	0.484	8949	0.227		15058	7856	7202		13	10	3		2260	516	1744
	X	196683	113047	58351	0.516	54696	0.278		No calculation	No calculation	No calculation		No calculation	No calculation	No calculation		11081	2651	8430
	MT	42	18	11	0.611	7	0.267		No calculation	No calculation	No calculation		No calculation	No calculation	No calculation		2	1	1
	Total	3461675	1566414	779457	0.498	786957	0.227		1268753	676249	592504		5955	3199	2756		189724	44299	145425

## Sheet: Table S4
	Table S4. Distribution of novel diallelic INDELs excluding MAF of 0.5 and heterozygous genotype in all horses.
	REF_allele_frequency	REF_allele count	ALT_allele count	Novel INDELs
	0	0	202	317
	0.0049505	1	201	205
	0.00990099	2	200	281
	0.0148515	3	199	201
	0.019802	4	198	294
	0.0247525	5	197	240
	0.029703	6	196	280
	0.0346535	7	195	293
	0.039604	8	194	312
	0.0445545	9	193	334
	0.0495049	10	192	339
	0.0544554	11	191	408
	0.0594059	12	190	380
	0.0643564	13	189	435
	0.0693069	14	188	489
	0.0742574	15	187	391
	0.0792079	16	186	410
	0.0841584	17	185	435
	0.0891089	18	184	392
	0.0940594	19	183	395
	0.0990099	20	182	474
	0.10396	21	181	436
	0.108911	22	180	568
	0.113861	23	179	492
	0.118812	24	178	547
	0.123762	25	177	563
	0.128713	26	176	537
	0.133663	27	175	505
	0.138614	28	174	523
	0.143564	29	173	477
	0.148515	30	172	602
	0.153465	31	171	582
	0.158416	32	170	533
	0.163366	33	169	532
	0.168317	34	168	533
	0.173267	35	167	577
	0.178218	36	166	645
	0.183168	37	165	641
	0.188119	38	164	653
	0.193069	39	163	672
	0.19802	40	162	704
	0.20297	41	161	632
	0.207921	42	160	703
	0.212871	43	159	665
	0.217822	44	158	639
	0.222772	45	157	761
	0.227723	46	156	723
	0.232673	47	155	732
	0.237624	48	154	819
	0.242574	49	153	880
	0.247525	50	152	779
	0.252475	51	151	807
	0.257426	52	150	849
	0.262376	53	149	797
	0.267327	54	148	759
	0.272277	55	147	806
	0.277228	56	146	866
	0.282178	57	145	886
	0.287129	58	144	944
	0.292079	59	143	894
	0.29703	60	142	964
	0.30198	61	141	1106
	0.306931	62	140	869
	0.311881	63	139	923
	0.316832	64	138	978
	0.321782	65	137	944
	0.326733	66	136	854
	0.331683	67	135	866
	0.336634	68	134	1001
	0.341584	69	133	940
	0.346535	70	132	1014
	0.351485	71	131	1020
	0.356436	72	130	1053
	0.361386	73	129	1037
	0.366337	74	128	1080
	0.371287	75	127	1124
	0.376238	76	126	1100
	0.381188	77	125	1236
	0.386139	78	124	1184
	0.391089	79	123	1104
	0.39604	80	122	1195
	0.40099	81	121	1188
	0.405941	82	120	1212
	0.410891	83	119	1212
	0.415842	84	118	1283
	0.420792	85	117	1331
	0.425743	86	116	1241
	0.430693	87	115	1046
	0.435644	88	114	1244
	0.440594	89	113	1253
	0.445545	90	112	1368
	0.450495	91	111	1365
	0.455446	92	110	1339
	0.460396	93	109	1279
	0.465347	94	108	1383
	0.470297	95	107	1398
	0.475248	96	106	1525
	0.480198	97	105	1649
	0.485149	98	104	1492
	0.490099	99	103	1474
	0.49505	100	102	1498
	0.5	101	101	1517
	0.50495	102	100	1929
	0.509901	103	99	1842
	0.514851	104	98	1768
	0.519802	105	97	1671
	0.524752	106	96	1825
	0.529703	107	95	1797
	0.534653	108	94	1868
	0.539604	109	93	1689
	0.544554	110	92	1889
	0.549505	111	91	1923
	0.554455	112	90	1850
	0.559406	113	89	1803
	0.564356	114	88	1846
	0.569307	115	87	1890
	0.574257	116	86	1845
	0.579208	117	85	2308
	0.584158	118	84	2072
	0.589109	119	83	2020
	0.594059	120	82	2073
	0.59901	121	81	2073
	0.60396	122	80	2059
	0.608911	123	79	2059
	0.613861	124	78	2209
	0.618812	125	77	2005
	0.623762	126	76	2091
	0.628713	127	75	2212
	0.633663	128	74	2186
	0.638614	129	73	2178
	0.643564	130	72	2526
	0.648515	131	71	2295
	0.653465	132	70	2360
	0.658416	133	69	2493
	0.663366	134	68	2544
	0.668317	135	67	2504
	0.673267	136	66	2549
	0.678218	137	65	2536
	0.683168	138	64	2679
	0.688119	139	63	2457
	0.693069	140	62	2777
	0.69802	141	61	2725
	0.70297	142	60	2983
	0.707921	143	59	2861
	0.712871	144	58	2720
	0.717822	145	57	2929
	0.722772	146	56	2834
	0.727723	147	55	3024
	0.732673	148	54	3093
	0.737624	149	53	3143
	0.742574	150	52	3186
	0.747525	151	51	3157
	0.752475	152	50	3515
	0.757426	153	49	3472
	0.762376	154	48	3338
	0.767327	155	47	3471
	0.772277	156	46	3616
	0.777228	157	45	3577
	0.782178	158	44	3882
	0.787129	159	43	3793
	0.792079	160	42	3765
	0.79703	161	41	3750
	0.80198	162	40	3901
	0.806931	163	39	4120
	0.811881	164	38	4206
	0.816832	165	37	4177
	0.821782	166	36	4258
	0.826733	167	35	4080
	0.831683	168	34	4363
	0.836634	169	33	4622
	0.841584	170	32	5067
	0.846535	171	31	4724
	0.851485	172	30	5215
	0.856436	173	29	5073
	0.861386	174	28	5400
	0.866337	175	27	5137
	0.871287	176	26	5528
	0.876238	177	25	5698
	0.881188	178	24	5790
	0.886139	179	23	5649
	0.891089	180	22	6097
	0.89604	181	21	6417
	0.90099	182	20	6583
	0.905941	183	19	6538
	0.910891	184	18	7279
	0.915842	185	17	7024
	0.920792	186	16	7866
	0.925743	187	15	8209
	0.930693	188	14	8427
	0.935644	189	13	8809
	0.940594	190	12	9052
	0.945545	191	11	10614
	0.950495	192	10	10861
	0.955446	193	9	10928
	0.960396	194	8	11794
	0.965347	195	7	12969
	0.970297	196	6	14644
	0.975248	197	5	16962
	0.980198	198	4	19760
	0.985149	199	3	24547
	0.990099	200	2	40494
	0.99505	201	1	98376

## Sheet: Table S5
	Table S5. Characterisation of INDELs detected at individual chromosomes in 101 Thoroughbred race-horses.
	Chromosome	Upstream	5'-UTR	Exon	Intron	3'-UTR	Downstream	Intergenic
	1	7669	198	739	39454	266	7074	52950
	2	4441	80	435	25030	201	4239	38691
	3	4020	100	418	24258	147	3683	37814
	4	3395	80	350	23695	130	3263	29952
	5	3739	100	468	23074	109	3818	27370
	6	4261	78	518	22895	156	4265	25217
	7	6213	124	743	21548	160	5893	32284
	8	4393	71	623	22122	117	4244	33736
	9	2202	47	267	15427	58	2306	27035
	10	5480	103	668	18035	175	4989	30072
	11	4184	87	561	16949	177	4210	16572
	12	5978	101	946	12641	105	5477	29089
	13	3124	81	404	12673	119	2894	15008
	14	3207	52	395	18349	78	3116	26474
	15	3537	42	506	18888	94	3108	29725
	16	3122	85	319	21141	140	2932	23666
	17	2241	32	242	13919	60	2069	30358
	18	2257	31	249	17440	78	2353	26452
	19	2131	37	182	13098	54	2059	21922
	20	7071	178	987	25262	253	7026	38708
	21	1999	31	217	10398	59	1984	21593
	22	2230	47	298	10728	78	2198	15003
	23	1927	28	221	11262	51	1947	18142
	24	2208	46	286	11271	74	2271	15604
	25	2059	34	227	8639	89	1763	10128
	26	1453	29	204	6867	34	1243	18296
	27	1491	35	149	8351	38	1379	16151
	28	2028	59	269	11152	88	1908	14552
	29	1360	9	182	8960	30	1211	14076
	30	1093	27	237	8034	18	981	10115
	31	921	19	122	6750	22	815	8197
	X	5633	85	870	33247	227	5989	67934

## Sheet: Table S6
	Table S6. INDEL distribution based on allele frequency.
	Ref/Alt allele counts	Downstream	Frameshift	Non-frameshift	Intergenic	Intron	lncRNA	Pseudogene	Splice site	Upstream	3'-UTR	5'-UTR
	0 / 202	104	29	3	535	305	15	1	3	82	3	4
	1 / 201	44	5	0	353	207	2	0	1	48	1	0
	2 / 200	61	17	1	411	296	8	1	2	82	1	0
	3 / 199	36	2	0	313	177	0	0	1	31	0	2
	4 / 198	71	5	0	377	331	8	1	1	62	2	3
	5 / 197	64	3	0	359	236	3	0	1	45	1	0
	6 / 196	50	11	1	417	307	3	0	3	55	4	1
	7 / 195	60	0	1	378	306	3	0	0	44	2	1
	8 / 194	63	3	1	440	337	7	0	0	64	2	4
	9 / 193	73	1	2	453	379	0	0	3	68	1	1
	10 / 192	74	7	0	461	377	9	1	0	85	3	5
	11 / 191	70	1	2	591	357	4	0	0	71	1	0
	12 / 190	60	6	0	466	445	6	1	0	83	2	8
	13 / 189	74	3	1	619	467	6	1	1	78	0	1
	14 / 188	76	6	1	708	527	8	0	2	104	3	3
	15 / 187	57	0	1	562	378	1	0	0	66	3	1
	16 / 186	64	3	0	644	464	5	1	1	79	1	3
	17 / 185	53	0	0	555	496	3	0	0	67	1	1
	18 / 184	51	4	1	525	432	7	0	1	61	3	0
	19 / 183	73	0	1	540	421	1	0	2	68	4	6
	20 / 182	79	3	1	717	444	5	0	2	91	3	5
	21 / 181	95	3	1	644	466	2	0	0	89	1	0
	22 / 180	81	3	1	741	576	9	1	2	115	3	4
	23 / 179	77	2	1	677	510	0	0	1	93	0	0
	24 / 178	78	2	0	728	585	5	0	0	96	6	2
	25 / 177	61	1	2	684	582	4	0	1	76	2	3
	26 / 176	118	5	1	703	597	4	0	1	108	4	2
	27 / 175	89	2	1	709	541	4	0	3	96	0	4
	28 / 174	85	3	0	770	521	5	2	0	106	3	2
	29 / 173	91	3	0	619	537	2	0	1	82	3	0
	30 / 172	103	3	2	848	559	4	1	0	97	4	5
	31 / 171	95	1	0	817	548	12	0	1	95	6	1
	32 / 170	91	5	1	791	499	7	1	1	95	0	1
	33 / 169	74	2	2	707	575	3	0	0	81	2	1
	34 / 168	70	5	2	755	536	5	0	1	81	1	2
	35 / 167	97	2	0	777	557	2	0	3	90	3	3
	36 / 166	110	4	0	928	613	8	0	0	103	2	1
	37 / 165	109	2	4	878	620	5	0	2	127	4	1
	38 / 164	98	4	1	950	560	6	0	3	107	2	2
	39 / 163	92	0	1	901	647	7	0	0	103	3	3
	40 / 162	99	3	3	991	617	11	3	4	122	8	1
	41 / 161	114	1	2	939	584	4	2	3	111	3	2
	42 / 160	109	2	4	947	689	11	0	1	125	7	1
	43 / 159	116	3	0	905	611	5	0	3	131	2	0
	44 / 158	114	5	0	930	597	7	0	2	148	3	3
	45 / 157	136	4	0	1103	682	11	0	1	110	6	0
	46 / 156	113	7	3	899	724	4	0	0	135	2	4
	47 / 155	95	1	1	993	670	4	0	1	126	3	1
	48 / 154	128	3	0	1074	687	5	0	2	111	4	2
	49 / 153	144	3	3	1120	858	6	1	1	145	5	3
	50 / 152	123	4	2	1066	770	5	0	0	137	10	4
	51 / 151	124	4	3	1014	746	12	1	3	140	2	4
	52 / 150	121	6	1	1117	786	3	1	2	145	4	3
	53 / 149	117	4	3	1054	730	8	2	2	117	1	2
	54 / 148	123	4	2	997	716	10	0	2	130	3	4
	55 / 147	98	3	3	1078	813	7	1	1	158	8	2
	56 / 146	127	1	0	1114	760	4	0	1	133	5	2
	57 / 145	131	2	2	1149	758	6	1	0	137	2	2
	58 / 144	121	5	1	1177	827	20	0	4	127	6	5
	59 / 143	145	2	2	1136	765	8	0	2	150	3	2
	60 / 142	150	5	3	1239	915	6	0	2	180	3	3
	61 / 141	186	3	0	1335	986	16	0	3	202	5	2
	62 / 140	126	2	2	1150	750	8	0	2	150	7	1
	63 / 139	160	0	2	1159	755	2	0	2	138	2	2
	64 / 138	160	2	2	1238	865	8	0	0	141	11	2
	65 / 137	144	1	0	1160	826	6	0	2	149	11	2
	66 / 136	99	3	2	1153	804	8	0	1	144	3	3
	67 / 135	136	3	0	1152	800	8	1	5	179	5	0
	68 / 134	159	6	2	1314	825	11	0	4	159	7	3
	69 / 133	142	3	3	1269	824	11	1	4	141	5	0
	70 / 132	149	2	0	1305	974	9	0	0	157	7	4
	71 / 131	158	4	1	1274	980	15	0	1	165	6	2
	72 / 130	136	3	0	1349	955	3	0	5	166	1	2
	73 / 129	146	1	0	1315	958	12	0	1	164	3	3
	74 / 128	160	2	0	1418	1039	6	2	2	171	3	3
	75 / 127	171	3	1	1452	1003	6	0	3	151	4	3
	76 / 126	183	5	2	1404	995	10	1	4	186	5	2
	77 / 125	189	8	3	1514	1098	9	0	4	196	8	1
	78 / 124	165	2	2	1530	1015	12	1	3	197	5	1
	79 / 123	169	1	3	1400	936	9	0	1	163	11	1
	80 / 122	172	4	1	1529	1084	11	0	2	228	7	4
	81 / 121	158	4	0	1480	1057	11	0	0	170	10	3
	82 / 120	205	4	3	1651	1013	8	1	3	213	7	2
	83 / 119	188	6	1	1602	996	8	0	1	183	7	3
	84 / 118	234	5	2	1633	1100	9	1	3	192	7	1
	85 / 117	257	6	2	1834	1095	16	0	2	252	9	3
	86 / 116	202	4	5	1630	1025	12	0	3	178	7	1
	87 / 115	176	5	1	1438	967	9	1	0	202	4	3
	88 / 114	187	3	3	1625	1083	6	0	0	230	3	5
	89 / 113	205	5	2	1581	1040	13	0	3	185	4	3
	90 / 112	236	8	1	1750	1129	22	4	4	257	2	3
	91 / 111	222	7	2	1835	1160	14	0	1	201	4	3
	92 / 110	194	3	1	1719	1120	18	0	1	237	6	7
	93 / 109	226	4	3	1629	1049	7	0	3	209	8	5
	94 / 108	167	9	0	1707	1210	11	0	1	214	9	4
	95 / 107	238	5	5	1735	1133	8	0	1	184	10	8
	96 / 106	231	9	1	1917	1270	15	1	6	213	6	8
	97 / 105	233	12	4	1972	1336	20	3	4	277	4	2
	98 / 104	221	10	2	1853	1141	8	2	2	257	4	8
	99 / 103	225	10	7	1816	1336	7	0	2	273	6	4
	100 / 102	250	10	8	1914	1241	21	0	0	262	5	6
	101 / 101	810	35	9	6579	2567	42	7	11	834	12	9
	102 / 100	306	14	10	2431	1380	14	1	3	261	11	2
	103 / 99	295	9	13	2400	1373	22	1	5	269	6	4
	104 / 98	282	10	4	2261	1320	18	3	0	249	9	7
	105 / 97	259	8	5	2074	1297	14	2	3	290	11	5
	106 / 96	301	13	6	2183	1595	14	6	6	304	7	6
	107 / 95	276	7	7	2195	1427	14	0	2	282	6	3
	108 / 94	276	12	4	2192	1506	12	1	1	277	6	7
	109 / 93	240	9	1	2167	1261	16	2	10	267	6	4
	110 / 92	263	8	4	2337	1471	13	0	6	316	9	3
	111 / 91	286	9	2	2336	1583	15	2	6	263	5	6
	112 / 90	281	7	12	2230	1428	15	0	12	287	6	10
	113 / 89	294	6	1	2166	1432	18	0	3	264	6	9
	114 / 88	260	10	3	2303	1419	18	0	1	316	8	5
	115 / 87	299	15	5	2269	1521	19	2	3	321	16	4
	116 / 86	272	7	7	2272	1415	19	1	5	324	12	10
	117 / 85	354	11	8	2720	1916	18	2	5	392	10	4
	118 / 84	292	10	5	2375	1635	12	1	5	342	14	8
	119 / 83	349	9	2	2527	1591	15	1	5	336	25	4
	120 / 82	323	7	2	2517	1617	14	0	7	323	12	4
	121 / 81	325	7	5	2544	1667	19	2	3	357	11	3
	122 / 80	301	12	4	2495	1680	14	1	1	319	8	7
	123 / 79	327	8	5	2592	1631	14	1	3	302	8	3
	124 / 78	365	10	4	2701	1672	27	0	0	344	7	10
	125 / 77	263	5	3	2590	1515	16	1	3	299	15	5
	126 / 76	288	15	3	2679	1605	18	1	5	318	13	4
	127 / 75	344	12	5	2651	1707	19	1	5	374	13	11
	128 / 74	308	8	7	2680	1679	27	2	3	329	15	6
	129 / 73	282	19	7	2709	1705	18	1	5	351	9	6
	130 / 72	397	12	6	3008	2063	15	0	5	357	12	7
	131 / 71	318	9	7	2856	1730	20	0	4	359	16	5
	132 / 70	340	21	5	2821	1946	21	1	4	361	11	7
	133 / 69	372	8	4	2942	1983	18	1	2	383	10	8
	134 / 68	400	15	9	2970	2063	25	0	1	381	12	12
	135 / 67	350	8	5	2925	2016	17	0	6	392	12	12
	136 / 66	362	9	3	3088	2100	9	0	3	403	14	8
	137 / 65	415	19	3	2969	2159	18	0	6	372	17	11
	138 / 64	454	12	6	3249	2074	16	2	8	400	17	11
	139 / 63	362	18	5	2925	1929	30	0	3	414	15	6
	140 / 62	364	18	5	3258	2132	25	0	5	402	20	8
	141 / 61	387	16	4	3198	2137	26	2	8	379	14	4
	142 / 60	459	15	2	3397	2323	26	0	4	374	15	5
	143 / 59	357	17	6	3298	2292	23	0	4	431	18	7
	144 / 58	390	16	5	3345	2079	46	1	4	383	16	7
	145 / 57	375	17	7	3347	2282	26	2	2	390	10	8
	146 / 56	375	20	4	3423	2106	16	2	5	439	17	7
	147 / 55	420	20	9	3326	2552	24	1	4	438	21	9
	148 / 54	456	22	7	3549	2424	34	1	4	469	19	8
	149 / 53	459	16	11	3613	2530	22	2	8	478	7	10
	150 / 52	461	16	2	3666	2534	30	0	5	480	17	9
	151 / 51	443	16	6	3681	2548	29	4	10	438	8	12
	152 / 50	488	24	6	4106	2673	28	0	7	516	11	13
	153 / 49	463	20	13	4056	2587	31	0	5	522	11	9
	154 / 48	484	23	5	3777	2705	32	0	7	479	12	12
	155 / 47	517	11	9	4063	2634	36	0	7	509	14	19
	156 / 46	469	14	12	4325	2767	27	2	6	527	11	6
	157 / 45	532	22	8	4114	2800	22	2	5	503	23	10
	158 / 44	599	26	6	4457	2847	39	2	11	567	27	8
	159 / 43	568	18	9	4481	2817	39	2	5	568	29	11
	160 / 42	521	19	7	4354	2985	44	3	4	571	26	9
	161 / 41	578	23	14	4629	2796	36	0	10	503	23	9
	162 / 40	561	27	3	4518	2982	30	3	11	479	11	9
	163 / 39	626	29	14	4622	3269	25	1	13	582	9	15
	164 / 38	537	24	7	4951	3226	38	2	4	648	33	11
	165 / 37	552	23	12	4781	3244	21	1	9	621	22	7
	166 / 36	616	25	13	5109	3201	25	0	14	637	26	15
	167 / 35	616	29	10	4566	3273	37	2	5	633	21	11
	168 / 34	642	23	5	4978	3511	44	4	7	650	35	10
	169 / 33	629	23	16	5370	3643	36	4	11	619	10	9
	170 / 32	766	19	8	5826	3909	33	0	4	695	17	6
	171 / 31	639	14	9	5347	3647	27	1	6	669	20	11
	172 / 30	758	28	12	5866	4043	47	2	15	739	27	18
	173 / 29	743	22	10	5740	3819	24	1	11	825	18	23
	174 / 28	716	26	18	6108	4170	43	4	8	795	22	10
	175 / 27	760	27	13	5926	3961	42	3	4	770	20	14
	176 / 26	811	32	9	6245	4335	52	1	13	830	41	10
	177 / 25	819	16	12	6430	4441	41	2	8	877	36	10
	178 / 24	809	24	15	6707	4575	40	0	12	841	30	7
	179 / 23	793	33	22	6447	4389	44	1	13	787	25	16
	180 / 22	850	42	7	6964	4701	38	6	7	871	29	15
	181 / 21	931	37	13	7275	5048	45	2	8	987	20	16
	182 / 20	926	49	15	7409	5082	56	2	24	917	43	25
	183 / 19	877	45	12	7373	5132	59	2	11	1020	27	23
	184 / 18	1007	45	25	8048	5378	52	8	17	1073	28	21
	185 / 17	1005	32	15	7949	5458	52	3	13	1051	26	15
	186 / 16	1041	30	18	8813	5794	75	4	16	1154	30	29
	187 / 15	1154	50	24	9199	6134	65	6	12	1228	40	21
	188 / 14	1192	47	23	9505	6359	67	6	13	1273	40	23
	189 / 13	1226	37	17	9769	6833	78	6	16	1325	34	31
	190 / 12	1322	46	27	10128	6818	87	2	16	1354	46	28
	191 / 11	1607	68	22	11798	7887	90	4	19	1590	51	22
	192 / 10	1488	62	34	12229	8150	93	1	27	1589	63	37
	193 / 9	1562	69	26	12551	8010	80	3	17	1700	55	45
	194 / 8	1734	80	29	13014	8958	115	10	26	1816	63	39
	195 / 7	1873	80	38	14042	9895	126	6	23	1886	58	35
	196 / 6	2076	85	42	16021	10782	116	0	33	2249	74	40
	197 / 5	2681	149	50	18082	12449	135	11	33	2673	102	70
	198 / 4	2893	173	61	20945	14539	197	11	55	3089	90	54
	199 / 3	3568	216	97	26034	17115	204	18	61	3681	108	71
	200 / 2	5469	385	155	39523	26874	337	21	116	5977	195	149
	201 / 1	11803	986	396	83519	55961	751	44	291	12708	394	335

## Sheet: Table S7
	Table S7. Genes that are homozygous for alternative alleles and are the cause of frameshifts in all 101 horses.
	Chromosome	Gene name	Summary description in the NCBI (based on human genes), accessed on 26 February, 2023
	13	Cardiotrophin 1 (CTF1)	The protein encoded by this gene is a secreted cytokine that induces cardiac myocyte hypertrophy in vitro. It has been shown to bind and activate the ILST/gp130 receoptor. Two transcript variants encoding different isoforms have been found for this gene. [provided by RefSeq, Dec 2008]
	15	EMAP Like 4 (EML4)	This protein is involved in cancers when spliced with the anaplastic lymphoma kinase.
	22	Junctophilin 2 (JPH2)	Junctional complexes between the plasma membrane and endoplasmic/sarcoplasmic reticulum are a common feature of all excitable cell types and mediate cross talk between cell surface and intracellular ion channels. The protein encoded by this gene is a component of junctional complexes and is composed of a C-terminal hydrophobic segment spanning the endoplasmic/sarcoplasmic reticulum membrane and a…
	9	Mitochondrial Ribosomal Protein L15 (MRPL15)	Mammalian mitochondrial ribosomal proteins are encoded by nuclear genes and help in protein synthesis within the mitochondrion. Mitochondrial ribosomes (mitoribosomes) consist of a small 28S subunit and a large 39S subunit. They have an estimated 75% protein to rRNA composition compared to prokaryotic ribosomes, where this ratio is reversed. Another difference between mammalian mitoribosomes and …
	8	Nuclear Receptor Corepressor 2 (NCOR2)	This gene encodes a nuclear receptor co-repressor that mediates transcriptional silencing of certain target genes. The encoded protein is a member of a family of thyroid hormone- and retinoic acid receptor-associated co-repressors. This protein acts as part of a multisubunit complex which includes histone deacetylases to modify chromatin structure that prevents basal transcriptional activity of t…
	13	Trinucleotide Repeat Containing 18 (TNRC18)	Predicted to enable chromatin binding activity. Located in cytosol; mitochondrion; and nucleus. [provided by Alliance of Genome Resources, Apr 2022]
	21	UPF1 RNA Helicase And ATPase (UPF1)	This gene encodes a protein that is part of a post-splicing multiprotein complex involved in both mRNA nuclear export and mRNA surveillance. mRNA surveillance detects exported mRNAs with truncated open reading frames and initiates nonsense-mediated mRNA decay (NMD). When translation ends upstream from the last exon-exon junction, this triggers NMD to degrade mRNAs containing premature stop codons…
	24	Ankyrin Repeat Domain 9 (ANKRD9)	Enables ubiquitin ligase-substrate adaptor activity. Involved in cellular copper ion homeostasis; proteasome-mediated ubiquitin-dependent protein catabolic process; and protein ubiquitination. Located in cytoplasmic vesicle and cytosol. Part of Cul5-RING ubiquitin ligase complex. [provided by Alliance of Genome Resources, Apr 2022]
	5	Cache Domain Containing 1 (CACHD1)	Predicted to enable voltage-gated calcium channel activity. Predicted to be involved in calcium ion transmembrane transport. Predicted to be integral component of membrane. Predicted to be part of voltage-gated calcium channel complex. [provided by Alliance of Genome Resources, Apr 2022]
	13	ENSECAG00000020750
	21	ENSECAG00000022530
	21	ENSECAG00000026851
	7	ENSECAG00000030750
	7	ENSECAG00000033068
	8	Fibrosin Like 1 (FBRSL1)	Enables RNA binding activity. [provided by Alliance of Genome Resources, Apr 2022]
	7	HDGF like 2 (HDGFL2)	This gene encodes a member of the hepatoma-derived growth factor (HDGF) family.
	7	Rho GTPase Activating Protein 45 (ARHGAP45)	This gene encodes a member of the hepatoma-derived growth factor (HDGF) family. The protein includes an N-terminal PWWP domain that binds to methyl-lysine-containing histones, with specific binding of this protein to tri-methylated lysines 36 and 79 of histone H3, and di- and tri-methylated lysine 20 of histone H4. The protein functions in LEDGF/p75-independent HIV-1 replication by determining HI…
	7	Serine/Threonine Kinase 11 (STK11)	The protein encoded by this gene is a serine/threonine kinase that regulates cell polarity and energy metabolism and functions as a tumor suppressor. Mutations in this gene have been associated with the autosomal dominant Peutz-Jeghers syndrome, as well as with skin, pancreatic, and testicular cancers. [provided by RefSeq, May 2022]
	28	SH3 And Multiple Ankyrin Repeat Domains 3 (SHANK3)	This gene is a member of the Shank gene family. Shank proteins are multidomain scaffold proteins of the postsynaptic density that connect neurotransmitter receptors, ion channels, and other membrane proteins to the actin cytoskeleton and G-protein-coupled signaling pathways. Shank proteins also play a role in synapse formation and dendritic spine maturation. Mutations in this gene are a cause of …
	4	Zinc Finger Protein 212 (ZNF212)	This gene belongs to the C2H2-type zinc finger gene family. The zinc finger proteins are involved in gene regulation and development, and are quite conserved throughout evolution. Like this gene product, a third of the zinc finger proteins containing C2H2 fingers also contain the KRAB domain, which has been found to be involved in protein-protein interactions. [provided by RefSeq, Jul 2008]
	4	Zinc Finger Protein 282 (ZNF282)	Enables sequence-specific double-stranded DNA binding activity. Predicted to be involved in negative regulation of transcription by RNA polymerase II. Predicted to be located in nucleus. [provided by Alliance of Genome Resources, Apr 2022]
	8	Zinc Finger Protein 516 (ZNF516)	Zinc-finger proteins bind nucleic acids and play important roles in various cellular functions, including cell proliferation, differentiation, and apoptosis. This gene encodes a zinc-finger protein, and belongs to the krueppel C2H2-type zinc-finger protein family. It may be involved in transcriptional regulation. [provided by RefSeq, Sep 2012]
	13	Zinc Finger Protein 853 (ZNF853)	Predicted to enable DNA-binding transcription factor activity, RNA polymerase II-specific and RNA polymerase II cis-regulatory region sequence-specific DNA binding activity. Predicted to be involved in regulation of transcription by RNA polymerase II. [provided by Alliance of Genome Resources, Apr 2022]
